# Supplementary material for: Functional Identification and Transcriptional Activity Analysis of Dryopteris fragrans HMGR Gene
Source: Plants (Basel). 2025 Jul 15;14(14):2190. doi: 10.3390/plants14142190 (PMC12301065; doi:10.3390/plants14142190)
Supplement: Supplementary file 1 [file plants-14-02190-s001.zip]

Archive with 1 entries (1 files):
- plants-3582467-supplementary.pdf
